# Supplementary material for: Human intestinal lipid storage through sequential meals reveals faster dinner appearance is associated with hyperlipidemia
Source: JCI Insight. 2021 Aug 9;6(15):e148378. doi: 10.1172/jci.insight.148378 (PMC8489663; doi:10.1172/jci.insight.148378)
Supplement: Systems Biology Markup Language file 1 [file jciinsight-6-148378-s011.sbml]

<?xml version='1.0' encoding='UTF-8' standalone='no'?>
<!-- Created by ProcessDB version 5.2.1-dev.455+50a0399 on 2021-05-28 at 11:38:26 PDT with JSBML version 1.5. -->
<sbml xmlns="http://www.sbml.org/sbml/level3/version1/core" level="3" version="1">
  <model id="MODEL_MJS_EJP_Chylo_subsystem_MOE_IS_mean_MOE4528" name="Model MJS EJP Chylo subsystem, MOE IS mean (4528)">
    <listOfCompartments>
      <compartment constant="true" id="enterocyte_ER_membrane" size="1"/>
      <compartment constant="true" id="chylo_remnants_in_blood_plasma" size="1"/>
      <compartment constant="true" id="blood_plasma" size="1"/>
      <compartment constant="true" id="chylomicrons_in_blood_plasma" size="1"/>
      <compartment constant="true" id="duodenal_lumen" size="1"/>
      <compartment constant="true" id="enterocyte_cytosolic_lipid_droplet" size="1"/>
      <compartment constant="true" id="VLDL_in_blood_plasma" size="1"/>
      <compartment constant="true" id="stomach" size="1"/>
      <compartment constant="true" id="adipocyte" size="1"/>
      <compartment constant="true" id="enterocyte_cytosol" size="1"/>
      <compartment constant="true" id="chylomicrons_in_enterocyte_secretory_pathway" size="1"/>
    </listOfCompartments>
    <listOfSpecies>
      <species boundaryCondition="false" compartment="duodenal_lumen" constant="false" hasOnlySubstanceUnits="true" id="DT9_in_duodenal_lumen" initialAmount="0" name="DT9 in duodenal lumen"/>
      <species boundaryCondition="false" compartment="duodenal_lumen" constant="false" hasOnlySubstanceUnits="true" id="DT8_in_duodenal_lumen" initialAmount="0" name="DT8 in duodenal lumen"/>
      <species boundaryCondition="false" compartment="duodenal_lumen" constant="false" hasOnlySubstanceUnits="true" id="DT6_in_duodenal_lumen" initialAmount="0" name="DT6 in duodenal lumen"/>
      <species boundaryCondition="false" compartment="duodenal_lumen" constant="false" hasOnlySubstanceUnits="true" id="DT1_in_duodenal_lumen" initialAmount="0" name="DT1 in duodenal lumen"/>
      <species boundaryCondition="false" compartment="duodenal_lumen" constant="false" hasOnlySubstanceUnits="true" id="DT10_in_duodenal_lumen" initialAmount="0" name="DT10 in duodenal lumen"/>
      <species boundaryCondition="true" compartment="blood_plasma" constant="false" hasOnlySubstanceUnits="true" id="leptin_pl" initialAmount="6.721" name="leptin_pl"/>
      <species boundaryCondition="false" compartment="duodenal_lumen" constant="false" hasOnlySubstanceUnits="true" id="DT4_in_duodenal_lumen" initialAmount="0" name="DT4 in duodenal lumen"/>
      <species boundaryCondition="true" compartment="blood_plasma" constant="false" hasOnlySubstanceUnits="true" id="insulin_pl" initialAmount="2.836" name="insulin_pl"/>
      <species boundaryCondition="false" compartment="duodenal_lumen" constant="false" hasOnlySubstanceUnits="true" id="unabsorbed" initialAmount="0" name="unabsorbed"/>
      <species boundaryCondition="false" compartment="duodenal_lumen" constant="false" hasOnlySubstanceUnits="true" id="DT5_in_duodenal_lumen" initialAmount="0" name="DT5 in duodenal lumen"/>
      <species boundaryCondition="false" compartment="duodenal_lumen" constant="false" hasOnlySubstanceUnits="true" id="DT7_in_duodenal_lumen" initialAmount="0" name="DT7 in duodenal lumen"/>
      <species boundaryCondition="false" compartment="chylomicrons_in_blood_plasma" constant="false" hasOnlySubstanceUnits="true" id="TG_palm_chylo_pl" initialAmount="0" name="TG_palm_chylo_pl"/>
      <species boundaryCondition="false" compartment="stomach" constant="false" hasOnlySubstanceUnits="true" id="TG_palm_stomach" initialAmount="0" name="TG_palm_stomach"/>
      <species boundaryCondition="true" compartment="VLDL_in_blood_plasma" constant="false" hasOnlySubstanceUnits="true" id="TG_palm_VLDL_pl" initialAmount="0" name="TG_palm_VLDL_pl"/>
      <species boundaryCondition="false" compartment="enterocyte_ER_membrane" constant="false" hasOnlySubstanceUnits="true" id="TG_palm_erm_E" initialAmount="4.5022646825717516E-5" name="TG_palm_erm_E"/>
      <species boundaryCondition="false" compartment="chylo_remnants_in_blood_plasma" constant="false" hasOnlySubstanceUnits="true" id="TG_palm_chylo_rem_pl" initialAmount="0.0009671683243724705" name="TG_palm_chylo_rem_pl"/>
      <species boundaryCondition="false" compartment="adipocyte" constant="false" hasOnlySubstanceUnits="true" id="TG_palm_A" initialAmount="483.76890109066096" name="TG_palm_A"/>
      <species boundaryCondition="false" compartment="enterocyte_cytosolic_lipid_droplet" constant="false" hasOnlySubstanceUnits="true" id="TG_palm_cytoLD_E" initialAmount="0.0289" name="TG_palm_cytoLD_E"/>
      <species boundaryCondition="false" compartment="chylomicrons_in_enterocyte_secretory_pathway" constant="false" hasOnlySubstanceUnits="true" id="TG_palm_chylo_sec_path_E" initialAmount="0" name="TG_palm_chylo_sec_path_E"/>
      <species boundaryCondition="false" compartment="duodenal_lumen" constant="false" hasOnlySubstanceUnits="true" id="DT2_in_duodenal_lumen" initialAmount="0" name="DT2 in duodenal lumen"/>
      <species boundaryCondition="false" compartment="duodenal_lumen" constant="false" hasOnlySubstanceUnits="true" id="DT3_in_duodenal_lumen" initialAmount="0" name="DT3 in duodenal lumen"/>
      <species boundaryCondition="false" compartment="enterocyte_cytosol" constant="false" hasOnlySubstanceUnits="true" id="palmitate_cyto_E" initialAmount="0.0005833" name="palmitate_cyto_E"/>
      <species boundaryCondition="false" compartment="blood_plasma" constant="false" hasOnlySubstanceUnits="true" id="NEFA_palm_pl" initialAmount="0.006095032672094719" name="NEFA_palm_pl"/>
    </listOfSpecies>
    <listOfParameters>
      <parameter constant="true" id="TG_palm_ERm_E_to_LD_cyto_k" name="TG_palm_ERm_E_to_LD_cyto_k" value="63.47878176562981"/>
      <parameter constant="true" id="TG_palm_ERm_E_to_LD_cyto_B" name="TG_palm_ERm_E_to_LD_cyto_B" value="0"/>
      <parameter constant="true" id="TG_palm_ERm_E_to_LD_cyto_leptin_Ka" name="TG_palm_ERm_E_to_LD_cyto_leptin_Ka" value="10.350444156503997"/>
      <parameter constant="true" id="TG_palm_ERm_E_to_LD_cyto_leptin_nH" name="TG_palm_ERm_E_to_LD_cyto_leptin_nH" value="1.5831685839700442"/>
      <parameter constant="false" id="kDelay" name="kDelay"/>
      <parameter constant="true" id="NEFA_palm_pl_to_cyto_E_k" name="NEFA_palm_pl_to_cyto_E_k" value="0.024"/>
      <parameter constant="true" id="Ku3" name="Ku3" value="0.01"/>
      <parameter constant="true" id="TGpalm_intestine_to_palm_cyto_E_k" name="TGpalm_intestine_to_palm_cyto_E_k" value="4.025528825827004"/>
      <parameter constant="true" id="TG_palm_remnant_removal_k" name="TG_palm_remnant_removal_k" value="0.3735964010174418"/>
      <parameter constant="true" id="LPL_spillover_VmaxOKs" name="LPL_spillover_VmaxOKs" value="0.4177064403406752"/>
      <parameter constant="true" id="palmitate_oxidation_E_k" name="palmitate_oxidation_E_k" value="0"/>
      <parameter constant="true" id="palmitate_oxidation_E_B" name="palmitate_oxidation_E_B" value="2.0739606438690963"/>
      <parameter constant="true" id="palmitate_oxidation_E_leptin_Ka" name="palmitate_oxidation_E_leptin_Ka" value="13.624981286718725"/>
      <parameter constant="true" id="palmitate_oxidation_E_leptin_nH" name="palmitate_oxidation_E_leptin_nH" value="4.5700827591653965"/>
      <parameter constant="true" id="LD_cyto_E_hydrolysis_Vmoks" name="LD_cyto_E_hydrolysis_Vmoks" value="0.289"/>
      <parameter constant="true" id="LD_cyto_E_hydrolysis_insulin_Ki" name="LD_cyto_E_hydrolysis_insulin_Ki" value="30"/>
      <parameter constant="true" id="Storch_switch" name="Storch_switch" value="1"/>
      <parameter constant="true" id="DGAT_ERm_E_k" name="DGAT_ERm_E_k" value="0.2914280402469554"/>
      <parameter constant="true" id="k28514" name="k28514" value="0"/>
      <parameter constant="true" id="B28514" name="B28514" value="0"/>
      <parameter constant="true" id="Ka28514" name="Ka28514" value="0.3"/>
      <parameter constant="true" id="nH28514" name="nH28514" value="1"/>
      <parameter constant="true" id="LPL_chylo_TGpalm_to_remnant_VmaxOKs" name="LPL_chylo_TGpalm_to_remnant_VmaxOKs" value="2.4697853270546055"/>
      <parameter constant="true" id="gastric_emptying_k" name="gastric_emptying_k" value="3.86"/>
      <parameter constant="true" id="Ku5" name="Ku5" value="1"/>
      <parameter constant="true" id="chylo_particle_uptake_k" name="chylo_particle_uptake_k" value="9.86038255068118"/>
      <parameter constant="true" id="chylo_particle_uptake_leptin_B" name="chylo_particle_uptake_leptin_B" value="0.6225841234714196"/>
      <parameter constant="true" id="chylo_particle_uptake_leptin_Ka" name="chylo_particle_uptake_leptin_Ka" value="11.71281905747888"/>
      <parameter constant="true" id="chylo_particle_uptake_leptin_nH" name="chylo_particle_uptake_leptin_nH" value="1.9920157715055007"/>
      <parameter constant="true" id="CD36_NEFA_pl_to_TG_A_k" name="CD36_NEFA_pl_to_TG_A_k" value="0.418838727296677"/>
      <parameter constant="true" id="CD36_NEFA_pl_to_TG_A_insulin_Ka" name="CD36_NEFA_pl_to_TG_A_insulin_Ka" value="13.638292079125824"/>
      <parameter constant="true" id="CD36_NEFA_pl_to_TG_A_insulin_nH" name="CD36_NEFA_pl_to_TG_A_insulin_nH" value="1.5320910362472848"/>
      <parameter constant="true" id="taste_stim_LD_fusion_k" name="taste_stim_LD_fusion_k" value="0.003"/>
      <parameter constant="true" id="taste_stim_LD_fusion_B" name="taste_stim_LD_fusion_B" value="65000"/>
      <parameter constant="true" id="taste_stim_LD_fusion_TG_Ka" name="taste_stim_LD_fusion_TG_Ka" value="0.7"/>
      <parameter constant="true" id="taste_stim_LD_fusion_TG_nH" name="taste_stim_LD_fusion_TG_nH" value="1"/>
      <parameter constant="true" id="Ku1" name="Ku1" value="0.01"/>
      <parameter constant="true" id="LPL_VLDL_TGpalm_to_NEFA_pl_k" name="LPL_VLDL_TGpalm_to_NEFA_pl_k" value="0"/>
      <parameter constant="true" id="MTTP_TG_erm_to_chylo_assembly_kcat" name="MTTP_TG_erm_to_chylo_assembly_kcat" value="200"/>
      <parameter constant="true" id="chyloSecretion_TG_E_to_pl_k" name="chyloSecretion_TG_E_to_pl_k" value="10.668096938062979"/>
      <parameter constant="true" id="Ku2" name="Ku2" value="0.01"/>
      <parameter constant="true" id="HSL_TG_LD_cyto_A_to_NEFA_k" name="HSL_TG_LD_cyto_A_to_NEFA_k" value="5.468034014831967E-6"/>
      <parameter constant="true" id="HSL_TG_LD_cyto_A_to_NEFA_insulin_Ki" name="HSL_TG_LD_cyto_A_to_NEFA_insulin_Ki" value="40"/>
      <parameter constant="true" id="HSL_TG_LD_cyto_A_to_NEFA_insulin_nH" name="HSL_TG_LD_cyto_A_to_NEFA_insulin_nH" value="1"/>
      <parameter constant="true" id="TGpalm_chylo_pl_direct_uptake_k" name="TGpalm_chylo_pl_direct_uptake_k" value="0"/>
      <parameter constant="true" id="TGpalm_rem_pl_to_NEFA_pl_k" name="TGpalm_rem_pl_to_NEFA_pl_k" value="0.02443790593301092"/>
      <parameter constant="true" id="Ku4" name="Ku4" value="1"/>
      <parameter constant="true" id="NEFA_pl_oxidation_k" name="NEFA_pl_oxidation_k" value="0"/>
      <parameter constant="false" id="Chylo_contribution" name="Chylo_contribution"/>
      <parameter constant="true" id="Vplasma_LperkgBW" name="Vplasma_LperkgBW" value="0.045"/>
      <parameter constant="false" id="Chylo_rem_contribution" name="Chylo_rem_contribution"/>
      <parameter constant="false" id="Conc_TG_palm_VLDL_pl_mM" name="Conc_TG_palm_VLDL_pl_mM"/>
      <parameter constant="false" id="Conc_TG_palm_chylo_pl" name="Conc_TG_palm_chylo_pl"/>
      <parameter constant="false" id="Conc_TG_palm_chylo_rem_mM" name="Conc_TG_palm_chylo_rem_mM"/>
      <parameter constant="false" id="FCR_FA_uptake_periph_tissue" name="FCR_FA_uptake_periph_tissue"/>
      <parameter constant="true" id="epsilon" name="epsilon"/>
      <parameter constant="false" id="FCR_LD_cyto_E" name="FCR_LD_cyto_E"/>
      <parameter constant="false" id="FCR_Palm_cyto_E" name="FCR_Palm_cyto_E"/>
      <parameter constant="false" id="FCR_TG_ERm_E" name="FCR_TG_ERm_E"/>
      <parameter constant="false" id="FCR_TG_palm_A" name="FCR_TG_palm_A"/>
      <parameter constant="false" id="FCR_TG_palm_ERm" name="FCR_TG_palm_ERm"/>
      <parameter constant="false" id="FCR_TRL_TGpalm_pl" name="FCR_TRL_TGpalm_pl"/>
      <parameter constant="false" id="FCR_chylo_TG_removal" name="FCR_chylo_TG_removal"/>
      <parameter constant="false" id="Tot_chylo_TG_palm_removal_flux" name="Tot_chylo_TG_palm_removal_flux"/>
      <parameter constant="false" id="FCR_chylo_TG_secretion" name="FCR_chylo_TG_secretion"/>
      <parameter constant="false" id="FCR_chylo_rem_TGpalm_pl" name="FCR_chylo_rem_TGpalm_pl"/>
      <parameter constant="false" id="FCR_chylo_to_rem" name="FCR_chylo_to_rem"/>
      <parameter constant="false" id="FCR_palm_cyto_E_to_TG_er_E" name="FCR_palm_cyto_E_to_TG_er_E"/>
      <parameter constant="false" id="FCR_spillover" name="FCR_spillover"/>
      <parameter constant="false" id="Fx_LD_cyto_E_to_fusion" name="Fx_LD_cyto_E_to_fusion"/>
      <parameter constant="false" id="Fx_LD_cyto_E_to_hydrolysis" name="Fx_LD_cyto_E_to_hydrolysis"/>
      <parameter constant="false" id="Fx_NEFApalm_to_adipose" name="Fx_NEFApalm_to_adipose"/>
      <parameter constant="false" id="Tot_NEFApalm_outflux" name="Tot_NEFApalm_outflux"/>
      <parameter constant="false" id="Fx_NEFApalm_to_enterocytes" name="Fx_NEFApalm_to_enterocytes"/>
      <parameter constant="false" id="Fx_NEFApalm_to_oxidation" name="Fx_NEFApalm_to_oxidation"/>
      <parameter constant="false" id="Fx_TG_ERm_to_LD_cyto_E" name="Fx_TG_ERm_to_LD_cyto_E"/>
      <parameter constant="false" id="Fx_TG_ERm_to_nChylo_ER_E" name="Fx_TG_ERm_to_nChylo_ER_E"/>
      <parameter constant="false" id="Fx_chylo_TG_palm_to_remnants" name="Fx_chylo_TG_palm_to_remnants"/>
      <parameter constant="false" id="Fx_chylo_TG_palm_to_spillover" name="Fx_chylo_TG_palm_to_spillover"/>
      <parameter constant="false" id="Fx_chylo_palm_to_particle_uptake" name="Fx_chylo_palm_to_particle_uptake"/>
      <parameter constant="false" id="Fx_palm_cyto_E_to_DGAT" name="Fx_palm_cyto_E_to_DGAT"/>
      <parameter constant="false" id="Fx_palm_cyto_E_to_oxidation" name="Fx_palm_cyto_E_to_oxidation"/>
      <parameter constant="false" id="MeanSecPathLymphTransitTime" name="MeanSecPathLymphTransitTime"/>
      <parameter constant="false" id="RateCoeff_NEFA_to_adipose" name="RateCoeff_NEFA_to_adipose"/>
      <parameter constant="false" id="RateCoeff_TG_ERm_to_LD_cyto_E" name="RateCoeff_TG_ERm_to_LD_cyto_E"/>
      <parameter constant="false" id="RateCoeff_TG_ERm_to_nChylo_E" name="RateCoeff_TG_ERm_to_nChylo_E"/>
      <parameter constant="false" id="RateCoeff_chylo_LPL" name="RateCoeff_chylo_LPL"/>
      <parameter constant="false" id="RateCoeff_palm_ox_PL" name="RateCoeff_palm_ox_PL"/>
      <parameter constant="false" id="RatioTG_ERm_to_TG_LDcyto" name="RatioTG_ERm_to_TG_LDcyto"/>
      <parameter constant="false" id="Ratio_leptin_to_Ka_TG_ERm_to_cyto_LD_E" name="Ratio_leptin_to_Ka_TG_ERm_to_cyto_LD_E"/>
      <parameter constant="false" id="TG_palmitate_in_VLDL_in_blood_plasma_S19266" name="TG_palmitate_in_VLDL_in_blood_plasma_S19266"/>
      <parameter constant="false" id="TG_palmitate_in_adipocyte_S19512" name="TG_palmitate_in_adipocyte_S19512"/>
      <parameter constant="false" id="TG_palmitate_in_chylo_remnants_in_blood_plasma_S19268" name="TG_palmitate_in_chylo_remnants_in_blood_plasma_S19268"/>
      <parameter constant="false" id="TG_palmitate_in_chylomicrons_in_blood_plasma_S19260" name="TG_palmitate_in_chylomicrons_in_blood_plasma_S19260"/>
      <parameter constant="false" id="TG_palmitate_in_chylomicrons_in_enterocyte_secretory_pathway_S15669" name="TG_palmitate_in_chylomicrons_in_enterocyte_secretory_pathway_S15669"/>
      <parameter constant="false" id="TG_palmitate_in_enterocyte_ER_membrane_S19508" name="TG_palmitate_in_enterocyte_ER_membrane_S19508"/>
      <parameter constant="false" id="TG_palmitate_in_enterocyte_cytosolic_lipid_droplet_S15667" name="TG_palmitate_in_enterocyte_cytosolic_lipid_droplet_S15667"/>
      <parameter constant="false" id="TG_palmitate_in_stomach_S19259" name="TG_palmitate_in_stomach_S19259"/>
      <parameter constant="false" id="TRL_TG_palm_pl" name="TRL_TG_palm_pl"/>
      <parameter constant="true" id="Fx_palm_in_VLDL_TG" name="Fx_palm_in_VLDL_TG" value="1.001750009804885"/>
      <parameter constant="true" id="umolPermmol" name="umolPermmol" value="1000"/>
      <parameter constant="false" id="TotInfluxFAtoNEFApl" name="TotInfluxFAtoNEFApl"/>
      <parameter constant="false" id="TotOutfluxFAfromNEFApl" name="TotOutfluxFAfromNEFApl"/>
      <parameter constant="false" id="Tot_palm_GI_uptake_flux" name="Tot_palm_GI_uptake_flux"/>
      <parameter constant="false" id="Total_LPL_lipolysis_flux" name="Total_LPL_lipolysis_flux"/>
      <parameter constant="false" id="Total_NEFA_palm" name="Total_NEFA_palm"/>
      <parameter constant="true" id="NEFA_palm_Krecovery" name="NEFA_palm_Krecovery" value="1"/>
      <parameter constant="false" id="Total_TG_palm_E" name="Total_TG_palm_E"/>
      <parameter constant="false" id="VLDL_contribution" name="VLDL_contribution"/>
      <parameter constant="false" id="insulin_in_blood_plasma_S9869" name="insulin_in_blood_plasma_S9869"/>
      <parameter constant="true" id="delayT" name="delayT" value="3.188337753775716"/>
      <parameter constant="false" id="leptin_in_blood_plasma_S13206" name="leptin_in_blood_plasma_S13206"/>
      <parameter constant="false" id="palm_to_OxPL_cyto_E_k" name="palm_to_OxPL_cyto_E_k" value="0.01"/>
      <parameter constant="false" id="palmitate_in_blood_plasma_S11069" name="palmitate_in_blood_plasma_S11069"/>
      <parameter constant="false" id="palmitate_in_enterocyte_cytosol_S15668" name="palmitate_in_enterocyte_cytosol_S15668"/>
      <parameter constant="false" id="unabsorbed_in_duodenal_lumen_S19700" name="unabsorbed_in_duodenal_lumen_S19700"/>
    </listOfParameters>
    <listOfRules>
      <assignmentRule variable="leptin_pl">
        <math xmlns="http://www.w3.org/1998/Math/MathML">        
          <cn> 0 </cn>
        </math>
            </assignmentRule>
      <assignmentRule variable="insulin_pl">
        <math xmlns="http://www.w3.org/1998/Math/MathML">        
          <cn> 1.8 </cn>
        </math>
            </assignmentRule>
      <assignmentRule variable="TG_palm_VLDL_pl">
        <math xmlns="http://www.w3.org/1998/Math/MathML">        
          <cn> 0 </cn>
        </math>
            </assignmentRule>
      <assignmentRule variable="Chylo_contribution">
        <math xmlns="http://www.w3.org/1998/Math/MathML">        
          <apply>
            <divide/>
            <ci> TG_palm_chylo_pl </ci>
            <ci> Vplasma_LperkgBW </ci>
          </apply>
        </math>
            </assignmentRule>
      <assignmentRule variable="Chylo_rem_contribution">
        <math xmlns="http://www.w3.org/1998/Math/MathML">        
          <apply>
            <divide/>
            <ci> TG_palm_chylo_rem_pl </ci>
            <ci> Vplasma_LperkgBW </ci>
          </apply>
        </math>
            </assignmentRule>
      <assignmentRule variable="Conc_TG_palm_VLDL_pl_mM">
        <math xmlns="http://www.w3.org/1998/Math/MathML">        
          <apply>
            <divide/>
            <ci> TG_palm_VLDL_pl </ci>
            <ci> Vplasma_LperkgBW </ci>
          </apply>
        </math>
            </assignmentRule>
      <assignmentRule variable="Conc_TG_palm_chylo_pl">
        <math xmlns="http://www.w3.org/1998/Math/MathML">        
          <apply>
            <divide/>
            <ci> TG_palm_chylo_pl </ci>
            <ci> Vplasma_LperkgBW </ci>
          </apply>
        </math>
            </assignmentRule>
      <assignmentRule variable="Conc_TG_palm_chylo_rem_mM">
        <math xmlns="http://www.w3.org/1998/Math/MathML">        
          <apply>
            <divide/>
            <ci> TG_palm_chylo_rem_pl </ci>
            <ci> Vplasma_LperkgBW </ci>
          </apply>
        </math>
            </assignmentRule>
      <assignmentRule variable="FCR_FA_uptake_periph_tissue">
        <math xmlns="http://www.w3.org/1998/Math/MathML">        
          <apply>
            <divide/>
            <apply>
              <plus/>
              <apply>
                <plus/>
                <ci> NEFA_pl__TG_LD_cyto_A </ci>
                <ci> palmitate_plasma__enterocyte </ci>
              </apply>
              <ci> NEFA_oxidation_SkMu </ci>
            </apply>
            <apply>
              <plus/>
              <ci> NEFA_palm_pl </ci>
              <ci> epsilon </ci>
            </apply>
          </apply>
        </math>
            </assignmentRule>
      <assignmentRule variable="FCR_LD_cyto_E">
        <math xmlns="http://www.w3.org/1998/Math/MathML">        
          <apply>
            <divide/>
            <apply>
              <plus/>
              <ci> LD_hydrolysis_enterocyte </ci>
              <ci> Taste_stimulated_LD_TG_release </ci>
            </apply>
            <apply>
              <plus/>
              <ci> TG_palm_cytoLD_E </ci>
              <ci> epsilon </ci>
            </apply>
          </apply>
        </math>
            </assignmentRule>
      <assignmentRule variable="FCR_Palm_cyto_E">
        <math xmlns="http://www.w3.org/1998/Math/MathML">        
          <apply>
            <divide/>
            <apply>
              <plus/>
              <ci> DGAT_palm_cyto_E__TG_ERm_E </ci>
              <ci> palmitate_oxidation_and_PL_synth_enterocyte </ci>
            </apply>
            <apply>
              <plus/>
              <ci> palmitate_cyto_E </ci>
              <ci> epsilon </ci>
            </apply>
          </apply>
        </math>
            </assignmentRule>
      <assignmentRule variable="FCR_TG_ERm_E">
        <math xmlns="http://www.w3.org/1998/Math/MathML">        
          <apply>
            <divide/>
            <apply>
              <plus/>
              <ci> MTP_TG_ERm_E__TG_nChylo_ER_E </ci>
              <ci> TG_ERm_E__TG_LD_cyto_E </ci>
            </apply>
            <apply>
              <plus/>
              <ci> TG_palm_erm_E </ci>
              <ci> epsilon </ci>
            </apply>
          </apply>
        </math>
            </assignmentRule>
      <assignmentRule variable="FCR_TG_palm_A">
        <math xmlns="http://www.w3.org/1998/Math/MathML">        
          <apply>
            <divide/>
            <ci> HSL_TG_LD_cyto_A__NEFA_pl </ci>
            <apply>
              <plus/>
              <ci> TG_palm_A </ci>
              <ci> epsilon </ci>
            </apply>
          </apply>
        </math>
            </assignmentRule>
      <assignmentRule variable="FCR_TG_palm_ERm">
        <math xmlns="http://www.w3.org/1998/Math/MathML">        
          <apply>
            <divide/>
            <apply>
              <plus/>
              <ci> MTP_TG_ERm_E__TG_nChylo_ER_E </ci>
              <ci> TG_ERm_E__TG_LD_cyto_E </ci>
            </apply>
            <apply>
              <plus/>
              <ci> TG_palm_erm_E </ci>
              <ci> epsilon </ci>
            </apply>
          </apply>
        </math>
            </assignmentRule>
      <assignmentRule variable="FCR_TRL_TGpalm_pl">
        <math xmlns="http://www.w3.org/1998/Math/MathML">        
          <apply>
            <divide/>
            <apply>
              <plus/>
              <apply>
                <plus/>
                <apply>
                  <plus/>
                  <ci> LPL_chylo_TG_palm_direct_tissue_uptake </ci>
                  <ci> LPL_chylo_TG_palm_spillover </ci>
                </apply>
                <ci> TG_palm_remnant_removal </ci>
              </apply>
              <ci> chylo_pl_particle_uptake </ci>
            </apply>
            <apply>
              <plus/>
              <apply>
                <plus/>
                <ci> TG_palm_chylo_pl </ci>
                <ci> TG_palm_chylo_rem_pl </ci>
              </apply>
              <ci> epsilon </ci>
            </apply>
          </apply>
        </math>
            </assignmentRule>
      <assignmentRule variable="FCR_chylo_TG_removal">
        <math xmlns="http://www.w3.org/1998/Math/MathML">        
          <apply>
            <divide/>
            <ci> Tot_chylo_TG_palm_removal_flux </ci>
            <apply>
              <plus/>
              <ci> TG_palm_chylo_pl </ci>
              <ci> epsilon </ci>
            </apply>
          </apply>
        </math>
            </assignmentRule>
      <assignmentRule variable="FCR_chylo_TG_secretion">
        <math xmlns="http://www.w3.org/1998/Math/MathML">        
          <apply>
            <divide/>
            <ci> ChyloSecretion_TG_nChylo_ER_E__TG_chylo_pl </ci>
            <apply>
              <plus/>
              <ci> TG_palm_chylo_sec_path_E </ci>
              <ci> epsilon </ci>
            </apply>
          </apply>
        </math>
            </assignmentRule>
      <assignmentRule variable="FCR_chylo_rem_TGpalm_pl">
        <math xmlns="http://www.w3.org/1998/Math/MathML">        
          <apply>
            <divide/>
            <apply>
              <plus/>
              <ci> TG_palm_remnant_removal </ci>
              <ci> TGpalm_rem_pl_to_NEFA_pl </ci>
            </apply>
            <apply>
              <plus/>
              <ci> TG_palm_chylo_rem_pl </ci>
              <ci> epsilon </ci>
            </apply>
          </apply>
        </math>
            </assignmentRule>
      <assignmentRule variable="FCR_chylo_to_rem">
        <math xmlns="http://www.w3.org/1998/Math/MathML">        
          <apply>
            <divide/>
            <ci> LPL_chylo_TG_palm_to_chylo_remnant </ci>
            <ci> TG_palm_chylo_pl </ci>
          </apply>
        </math>
            </assignmentRule>
      <assignmentRule variable="FCR_palm_cyto_E_to_TG_er_E">
        <math xmlns="http://www.w3.org/1998/Math/MathML">        
          <apply>
            <divide/>
            <ci> DGAT_palm_cyto_E__TG_ERm_E </ci>
            <apply>
              <plus/>
              <ci> palmitate_cyto_E </ci>
              <ci> epsilon </ci>
            </apply>
          </apply>
        </math>
            </assignmentRule>
      <assignmentRule variable="FCR_spillover">
        <math xmlns="http://www.w3.org/1998/Math/MathML">        
          <apply>
            <divide/>
            <ci> LPL_chylo_TG_palm_spillover </ci>
            <apply>
              <plus/>
              <ci> TG_palm_chylo_pl </ci>
              <ci> epsilon </ci>
            </apply>
          </apply>
        </math>
            </assignmentRule>
      <assignmentRule variable="Fx_LD_cyto_E_to_fusion">
        <math xmlns="http://www.w3.org/1998/Math/MathML">        
          <apply>
            <divide/>
            <ci> Taste_stimulated_LD_TG_release </ci>
            <apply>
              <plus/>
              <apply>
                <plus/>
                <apply>
                  <plus/>
                  <ci> Taste_stimulated_LD_TG_release </ci>
                  <ci> LD_hydrolysis_enterocyte </ci>
                </apply>
                <ci> Sensory_hydrolysis_pathway </ci>
              </apply>
              <ci> epsilon </ci>
            </apply>
          </apply>
        </math>
            </assignmentRule>
      <assignmentRule variable="Fx_LD_cyto_E_to_hydrolysis">
        <math xmlns="http://www.w3.org/1998/Math/MathML">        
          <apply>
            <divide/>
            <ci> LD_hydrolysis_enterocyte </ci>
            <apply>
              <plus/>
              <apply>
                <plus/>
                <apply>
                  <plus/>
                  <ci> LD_hydrolysis_enterocyte </ci>
                  <ci> Sensory_hydrolysis_pathway </ci>
                </apply>
                <ci> Taste_stimulated_LD_TG_release </ci>
              </apply>
              <ci> epsilon </ci>
            </apply>
          </apply>
        </math>
            </assignmentRule>
      <assignmentRule variable="Fx_NEFApalm_to_adipose">
        <math xmlns="http://www.w3.org/1998/Math/MathML">        
          <apply>
            <divide/>
            <ci> NEFA_pl__TG_LD_cyto_A </ci>
            <apply>
              <plus/>
              <ci> Tot_NEFApalm_outflux </ci>
              <ci> epsilon </ci>
            </apply>
          </apply>
        </math>
            </assignmentRule>
      <assignmentRule variable="Fx_NEFApalm_to_enterocytes">
        <math xmlns="http://www.w3.org/1998/Math/MathML">        
          <apply>
            <divide/>
            <ci> palmitate_plasma__enterocyte </ci>
            <apply>
              <plus/>
              <ci> Tot_NEFApalm_outflux </ci>
              <ci> epsilon </ci>
            </apply>
          </apply>
        </math>
            </assignmentRule>
      <assignmentRule variable="Fx_NEFApalm_to_oxidation">
        <math xmlns="http://www.w3.org/1998/Math/MathML">        
          <apply>
            <divide/>
            <ci> NEFA_oxidation_SkMu </ci>
            <apply>
              <plus/>
              <ci> Tot_NEFApalm_outflux </ci>
              <ci> epsilon </ci>
            </apply>
          </apply>
        </math>
            </assignmentRule>
      <assignmentRule variable="Fx_TG_ERm_to_LD_cyto_E">
        <math xmlns="http://www.w3.org/1998/Math/MathML">        
          <apply>
            <divide/>
            <ci> TG_ERm_E__TG_LD_cyto_E </ci>
            <apply>
              <plus/>
              <apply>
                <plus/>
                <ci> TG_ERm_E__TG_LD_cyto_E </ci>
                <ci> MTP_TG_ERm_E__TG_nChylo_ER_E </ci>
              </apply>
              <ci> epsilon </ci>
            </apply>
          </apply>
        </math>
            </assignmentRule>
      <assignmentRule variable="Fx_TG_ERm_to_nChylo_ER_E">
        <math xmlns="http://www.w3.org/1998/Math/MathML">        
          <apply>
            <divide/>
            <ci> MTP_TG_ERm_E__TG_nChylo_ER_E </ci>
            <apply>
              <plus/>
              <apply>
                <plus/>
                <ci> MTP_TG_ERm_E__TG_nChylo_ER_E </ci>
                <ci> TG_ERm_E__TG_LD_cyto_E </ci>
              </apply>
              <ci> epsilon </ci>
            </apply>
          </apply>
        </math>
            </assignmentRule>
      <assignmentRule variable="Fx_chylo_TG_palm_to_remnants">
        <math xmlns="http://www.w3.org/1998/Math/MathML">        
          <apply>
            <divide/>
            <ci> LPL_chylo_TG_palm_to_chylo_remnant </ci>
            <apply>
              <plus/>
              <ci> Tot_chylo_TG_palm_removal_flux </ci>
              <ci> epsilon </ci>
            </apply>
          </apply>
        </math>
            </assignmentRule>
      <assignmentRule variable="Fx_chylo_TG_palm_to_spillover">
        <math xmlns="http://www.w3.org/1998/Math/MathML">        
          <apply>
            <divide/>
            <apply>
              <plus/>
              <ci> LPL_chylo_TG_palm_spillover </ci>
              <ci> TGpalm_rem_pl_to_NEFA_pl </ci>
            </apply>
            <apply>
              <plus/>
              <ci> Tot_chylo_TG_palm_removal_flux </ci>
              <ci> epsilon </ci>
            </apply>
          </apply>
        </math>
            </assignmentRule>
      <assignmentRule variable="Fx_chylo_palm_to_particle_uptake">
        <math xmlns="http://www.w3.org/1998/Math/MathML">        
          <apply>
            <divide/>
            <ci> chylo_pl_particle_uptake </ci>
            <apply>
              <plus/>
              <ci> Tot_chylo_TG_palm_removal_flux </ci>
              <ci> epsilon </ci>
            </apply>
          </apply>
        </math>
            </assignmentRule>
      <assignmentRule variable="Fx_palm_cyto_E_to_DGAT">
        <math xmlns="http://www.w3.org/1998/Math/MathML">        
          <apply>
            <divide/>
            <ci> DGAT_palm_cyto_E__TG_ERm_E </ci>
            <apply>
              <plus/>
              <apply>
                <plus/>
                <apply>
                  <plus/>
                  <ci> DGAT_palm_cyto_E__TG_ERm_E </ci>
                  <ci> palmitate_oxidation_and_PL_synth_enterocyte </ci>
                </apply>
                <ci> palmitate_to_OxPL_cyto_E </ci>
              </apply>
              <ci> epsilon </ci>
            </apply>
          </apply>
        </math>
            </assignmentRule>
      <assignmentRule variable="Fx_palm_cyto_E_to_oxidation">
        <math xmlns="http://www.w3.org/1998/Math/MathML">        
          <apply>
            <divide/>
            <apply>
              <plus/>
              <ci> palmitate_oxidation_and_PL_synth_enterocyte </ci>
              <ci> palmitate_to_OxPL_cyto_E </ci>
            </apply>
            <apply>
              <plus/>
              <apply>
                <plus/>
                <apply>
                  <plus/>
                  <ci> DGAT_palm_cyto_E__TG_ERm_E </ci>
                  <ci> palmitate_oxidation_and_PL_synth_enterocyte </ci>
                </apply>
                <ci> palmitate_to_OxPL_cyto_E </ci>
              </apply>
              <ci> epsilon </ci>
            </apply>
          </apply>
        </math>
            </assignmentRule>
      <assignmentRule variable="MeanSecPathLymphTransitTime">
        <math xmlns="http://www.w3.org/1998/Math/MathML">        
          <apply>
            <divide/>
            <cn> 1 </cn>
            <ci> chyloSecretion_TG_E_to_pl_k </ci>
          </apply>
        </math>
            </assignmentRule>
      <assignmentRule variable="RateCoeff_NEFA_to_adipose">
        <math xmlns="http://www.w3.org/1998/Math/MathML">        
          <apply>
            <divide/>
            <ci> NEFA_pl__TG_LD_cyto_A </ci>
            <apply>
              <plus/>
              <ci> NEFA_palm_pl </ci>
              <ci> epsilon </ci>
            </apply>
          </apply>
        </math>
            </assignmentRule>
      <assignmentRule variable="RateCoeff_TG_ERm_to_LD_cyto_E">
        <math xmlns="http://www.w3.org/1998/Math/MathML">        
          <apply>
            <divide/>
            <ci> TG_ERm_E__TG_LD_cyto_E </ci>
            <apply>
              <plus/>
              <ci> TG_palm_erm_E </ci>
              <ci> epsilon </ci>
            </apply>
          </apply>
        </math>
            </assignmentRule>
      <assignmentRule variable="RateCoeff_TG_ERm_to_nChylo_E">
        <math xmlns="http://www.w3.org/1998/Math/MathML">        
          <apply>
            <divide/>
            <ci> MTP_TG_ERm_E__TG_nChylo_ER_E </ci>
            <apply>
              <plus/>
              <ci> TG_palm_erm_E </ci>
              <ci> epsilon </ci>
            </apply>
          </apply>
        </math>
            </assignmentRule>
      <assignmentRule variable="RateCoeff_chylo_LPL">
        <math xmlns="http://www.w3.org/1998/Math/MathML">        
          <apply>
            <divide/>
            <apply>
              <plus/>
              <apply>
                <plus/>
                <ci> LPL_chylo_TG_palm_to_chylo_remnant </ci>
                <ci> LPL_chylo_TG_palm_direct_tissue_uptake </ci>
              </apply>
              <ci> LPL_chylo_TG_palm_spillover </ci>
            </apply>
            <apply>
              <plus/>
              <ci> TG_palm_chylo_pl </ci>
              <ci> epsilon </ci>
            </apply>
          </apply>
        </math>
            </assignmentRule>
      <assignmentRule variable="RateCoeff_palm_ox_PL">
        <math xmlns="http://www.w3.org/1998/Math/MathML">        
          <apply>
            <divide/>
            <ci> palmitate_oxidation_and_PL_synth_enterocyte </ci>
            <apply>
              <plus/>
              <ci> palmitate_cyto_E </ci>
              <ci> epsilon </ci>
            </apply>
          </apply>
        </math>
            </assignmentRule>
      <assignmentRule variable="RatioTG_ERm_to_TG_LDcyto">
        <math xmlns="http://www.w3.org/1998/Math/MathML">        
          <apply>
            <divide/>
            <ci> TG_palm_erm_E </ci>
            <apply>
              <plus/>
              <ci> TG_palm_cytoLD_E </ci>
              <ci> epsilon </ci>
            </apply>
          </apply>
        </math>
            </assignmentRule>
      <assignmentRule variable="Ratio_leptin_to_Ka_TG_ERm_to_cyto_LD_E">
        <math xmlns="http://www.w3.org/1998/Math/MathML">        
          <apply>
            <divide/>
            <ci> leptin_pl </ci>
            <ci> TG_palm_ERm_E_to_LD_cyto_leptin_Ka </ci>
          </apply>
        </math>
            </assignmentRule>
      <assignmentRule variable="TG_palmitate_in_VLDL_in_blood_plasma_S19266">
        <math xmlns="http://www.w3.org/1998/Math/MathML">        
          <ci> TG_palm_VLDL_pl </ci>
        </math>
            </assignmentRule>
      <assignmentRule variable="TG_palmitate_in_adipocyte_S19512">
        <math xmlns="http://www.w3.org/1998/Math/MathML">        
          <ci> TG_palm_A </ci>
        </math>
            </assignmentRule>
      <assignmentRule variable="TG_palmitate_in_chylo_remnants_in_blood_plasma_S19268">
        <math xmlns="http://www.w3.org/1998/Math/MathML">        
          <ci> TG_palm_chylo_rem_pl </ci>
        </math>
            </assignmentRule>
      <assignmentRule variable="TG_palmitate_in_chylomicrons_in_blood_plasma_S19260">
        <math xmlns="http://www.w3.org/1998/Math/MathML">        
          <ci> TG_palm_chylo_pl </ci>
        </math>
            </assignmentRule>
      <assignmentRule variable="TG_palmitate_in_chylomicrons_in_enterocyte_secretory_pathway_S15669">
        <math xmlns="http://www.w3.org/1998/Math/MathML">        
          <ci> TG_palm_chylo_sec_path_E </ci>
        </math>
            </assignmentRule>
      <assignmentRule variable="TG_palmitate_in_enterocyte_ER_membrane_S19508">
        <math xmlns="http://www.w3.org/1998/Math/MathML">        
          <ci> TG_palm_erm_E </ci>
        </math>
            </assignmentRule>
      <assignmentRule variable="TG_palmitate_in_enterocyte_cytosolic_lipid_droplet_S15667">
        <math xmlns="http://www.w3.org/1998/Math/MathML">        
          <ci> TG_palm_cytoLD_E </ci>
        </math>
            </assignmentRule>
      <assignmentRule variable="TG_palmitate_in_stomach_S19259">
        <math xmlns="http://www.w3.org/1998/Math/MathML">        
          <ci> TG_palm_stomach </ci>
        </math>
            </assignmentRule>
      <assignmentRule variable="TRL_TG_palm_pl">
        <math xmlns="http://www.w3.org/1998/Math/MathML">        
          <apply>
            <plus/>
            <apply>
              <divide/>
              <apply>
                <plus/>
                <ci> TG_palm_chylo_pl </ci>
                <ci> TG_palm_chylo_rem_pl </ci>
              </apply>
              <ci> Vplasma_LperkgBW </ci>
            </apply>
            <apply>
              <divide/>
              <apply>
                <times/>
                <ci> Fx_palm_in_VLDL_TG </ci>
                <ci> TG_palm_VLDL_pl </ci>
              </apply>
              <ci> umolPermmol </ci>
            </apply>
          </apply>
        </math>
            </assignmentRule>
      <assignmentRule variable="TotInfluxFAtoNEFApl">
        <math xmlns="http://www.w3.org/1998/Math/MathML">        
          <apply>
            <plus/>
            <apply>
              <plus/>
              <ci> HSL_TG_LD_cyto_A__NEFA_pl </ci>
              <ci> LPL_chylo_TG_palm_spillover </ci>
            </apply>
            <ci> LPL_VLDL_TGpalm_to_NEFA_pl </ci>
          </apply>
        </math>
            </assignmentRule>
      <assignmentRule variable="TotOutfluxFAfromNEFApl">
        <math xmlns="http://www.w3.org/1998/Math/MathML">        
          <apply>
            <plus/>
            <apply>
              <plus/>
              <ci> NEFA_pl__TG_LD_cyto_A </ci>
              <ci> palmitate_plasma__enterocyte </ci>
            </apply>
            <ci> NEFA_oxidation_SkMu </ci>
          </apply>
        </math>
            </assignmentRule>
      <assignmentRule variable="Tot_NEFApalm_outflux">
        <math xmlns="http://www.w3.org/1998/Math/MathML">        
          <apply>
            <plus/>
            <apply>
              <plus/>
              <ci> NEFA_oxidation_SkMu </ci>
              <ci> NEFA_pl__TG_LD_cyto_A </ci>
            </apply>
            <ci> palmitate_plasma__enterocyte </ci>
          </apply>
        </math>
            </assignmentRule>
      <assignmentRule variable="Tot_chylo_TG_palm_removal_flux">
        <math xmlns="http://www.w3.org/1998/Math/MathML">        
          <apply>
            <plus/>
            <apply>
              <plus/>
              <ci> chylo_pl_particle_uptake </ci>
              <ci> LPL_chylo_TG_palm_spillover </ci>
            </apply>
            <ci> LPL_chylo_TG_palm_to_chylo_remnant </ci>
          </apply>
        </math>
            </assignmentRule>
      <assignmentRule variable="Tot_palm_GI_uptake_flux">
        <math xmlns="http://www.w3.org/1998/Math/MathML">        
          <apply>
            <plus/>
            <apply>
              <plus/>
              <apply>
                <plus/>
                <apply>
                  <plus/>
                  <apply>
                    <plus/>
                    <apply>
                      <plus/>
                      <apply>
                        <plus/>
                        <apply>
                          <plus/>
                          <apply>
                            <plus/>
                            <ci> DT1_uptake </ci>
                            <ci> DT2_uptake </ci>
                          </apply>
                          <ci> DT3_uptake </ci>
                        </apply>
                        <ci> DT4_uptake </ci>
                      </apply>
                      <ci> DT5_uptake </ci>
                    </apply>
                    <ci> DT6_uptake </ci>
                  </apply>
                  <ci> DT7_uptake </ci>
                </apply>
                <ci> DT8_uptake </ci>
              </apply>
              <ci> DT9_uptake </ci>
            </apply>
            <ci> DT10_uptake </ci>
          </apply>
        </math>
            </assignmentRule>
      <assignmentRule variable="Total_LPL_lipolysis_flux">
        <math xmlns="http://www.w3.org/1998/Math/MathML">        
          <apply>
            <plus/>
            <apply>
              <plus/>
              <ci> LPL_chylo_TG_palm_direct_tissue_uptake </ci>
              <ci> LPL_chylo_TG_palm_to_chylo_remnant </ci>
            </apply>
            <ci> LPL_chylo_TG_palm_spillover </ci>
          </apply>
        </math>
            </assignmentRule>
      <assignmentRule variable="Total_NEFA_palm">
        <math xmlns="http://www.w3.org/1998/Math/MathML">        
          <apply>
            <divide/>
            <apply>
              <times/>
              <apply>
                <times/>
                <ci> NEFA_palm_Krecovery </ci>
                <ci> NEFA_palm_pl </ci>
              </apply>
              <ci> umolPermmol </ci>
            </apply>
            <ci> Vplasma_LperkgBW </ci>
          </apply>
        </math>
            </assignmentRule>
      <assignmentRule variable="Total_TG_palm_E">
        <math xmlns="http://www.w3.org/1998/Math/MathML">        
          <apply>
            <plus/>
            <apply>
              <plus/>
              <ci> TG_palm_chylo_sec_path_E </ci>
              <ci> TG_palm_cytoLD_E </ci>
            </apply>
            <ci> TG_palm_erm_E </ci>
          </apply>
        </math>
            </assignmentRule>
      <assignmentRule variable="VLDL_contribution">
        <math xmlns="http://www.w3.org/1998/Math/MathML">        
          <apply>
            <divide/>
            <apply>
              <times/>
              <ci> Fx_palm_in_VLDL_TG </ci>
              <ci> TG_palm_VLDL_pl </ci>
            </apply>
            <ci> umolPermmol </ci>
          </apply>
        </math>
            </assignmentRule>
      <assignmentRule variable="insulin_in_blood_plasma_S9869">
        <math xmlns="http://www.w3.org/1998/Math/MathML">        
          <ci> insulin_pl </ci>
        </math>
            </assignmentRule>
      <assignmentRule variable="kDelay">
        <math xmlns="http://www.w3.org/1998/Math/MathML">        
          <apply>
            <divide/>
            <cn> 10 </cn>
            <ci> delayT </ci>
          </apply>
        </math>
            </assignmentRule>
      <assignmentRule variable="leptin_in_blood_plasma_S13206">
        <math xmlns="http://www.w3.org/1998/Math/MathML">        
          <ci> leptin_pl </ci>
        </math>
            </assignmentRule>
      <assignmentRule variable="palm_to_OxPL_cyto_E_k">
        <math xmlns="http://www.w3.org/1998/Math/MathML">        
          <apply>
            <divide/>
            <ci> DGAT_ERm_E_k </ci>
            <cn> 2.7 </cn>
          </apply>
        </math>
            </assignmentRule>
      <assignmentRule variable="palmitate_in_blood_plasma_S11069">
        <math xmlns="http://www.w3.org/1998/Math/MathML">        
          <ci> NEFA_palm_pl </ci>
        </math>
            </assignmentRule>
      <assignmentRule variable="palmitate_in_enterocyte_cytosol_S15668">
        <math xmlns="http://www.w3.org/1998/Math/MathML">        
          <ci> palmitate_cyto_E </ci>
        </math>
            </assignmentRule>
      <assignmentRule variable="unabsorbed_in_duodenal_lumen_S19700">
        <math xmlns="http://www.w3.org/1998/Math/MathML">        
          <ci> unabsorbed </ci>
        </math>
            </assignmentRule>
    </listOfRules>
    <listOfReactions>
      <reaction fast="false" id="TG_ERm_E__TG_LD_cyto_E" name="TG_ERm_E->TG_LD_cyto_E" reversible="false">
        <listOfReactants>
          <speciesReference constant="true" species="TG_palm_erm_E" stoichiometry="1"/>
        </listOfReactants>
        <listOfProducts>
          <speciesReference constant="true" species="TG_palm_cytoLD_E" stoichiometry="1"/>
        </listOfProducts>
        <listOfModifiers>
          <modifierSpeciesReference species="leptin_pl"/>
        </listOfModifiers>
        <kineticLaw>
          <math xmlns="http://www.w3.org/1998/Math/MathML">          
            <apply>
              <times/>
              <apply>
                <times/>
                <ci> TG_palm_ERm_E_to_LD_cyto_k </ci>
                <ci> TG_palm_erm_E </ci>
              </apply>
              <apply>
                <plus/>
                <cn> 1 </cn>
                <apply>
                  <times/>
                  <ci> TG_palm_ERm_E_to_LD_cyto_B </ci>
                  <apply>
                    <power/>
                    <apply>
                      <divide/>
                      <ci> leptin_pl </ci>
                      <ci> TG_palm_ERm_E_to_LD_cyto_leptin_Ka </ci>
                    </apply>
                    <ci> TG_palm_ERm_E_to_LD_cyto_leptin_nH </ci>
                  </apply>
                </apply>
              </apply>
            </apply>
          </math>
                </kineticLaw>
      </reaction>
      <reaction fast="false" id="GI9to10" name="GI9to10" reversible="false">
        <listOfReactants>
          <speciesReference constant="true" species="DT9_in_duodenal_lumen" stoichiometry="1"/>
        </listOfReactants>
        <listOfProducts>
          <speciesReference constant="true" species="DT10_in_duodenal_lumen" stoichiometry="1"/>
        </listOfProducts>
        <kineticLaw>
          <math xmlns="http://www.w3.org/1998/Math/MathML">          
            <apply>
              <times/>
              <ci> kDelay </ci>
              <ci> DT9_in_duodenal_lumen </ci>
            </apply>
          </math>
                </kineticLaw>
      </reaction>
      <reaction fast="false" id="palmitate_plasma__enterocyte" name="palmitate plasma->enterocyte" reversible="false">
        <listOfReactants>
          <speciesReference constant="true" species="NEFA_palm_pl" stoichiometry="1"/>
        </listOfReactants>
        <listOfProducts>
          <speciesReference constant="true" species="palmitate_cyto_E" stoichiometry="1"/>
        </listOfProducts>
        <kineticLaw>
          <math xmlns="http://www.w3.org/1998/Math/MathML">          
            <apply>
              <times/>
              <ci> NEFA_palm_pl_to_cyto_E_k </ci>
              <ci> NEFA_palm_pl </ci>
            </apply>
          </math>
                </kineticLaw>
      </reaction>
      <reaction fast="false" id="DT3_uptake" name="DT3 uptake" reversible="false">
        <listOfReactants>
          <speciesReference constant="true" species="DT3_in_duodenal_lumen" stoichiometry="1"/>
        </listOfReactants>
        <listOfProducts>
          <speciesReference constant="true" species="palmitate_cyto_E" stoichiometry="1"/>
        </listOfProducts>
        <kineticLaw>
          <math xmlns="http://www.w3.org/1998/Math/MathML">          
            <apply>
              <times/>
              <apply>
                <times/>
                <ci> Ku3 </ci>
                <ci> TGpalm_intestine_to_palm_cyto_E_k </ci>
              </apply>
              <ci> DT3_in_duodenal_lumen </ci>
            </apply>
          </math>
                </kineticLaw>
      </reaction>
      <reaction fast="false" id="TG_palm_remnant_removal" name="TG-palm remnant removal" reversible="false">
        <listOfReactants>
          <speciesReference constant="true" species="TG_palm_chylo_rem_pl" stoichiometry="1"/>
        </listOfReactants>
        <kineticLaw>
          <math xmlns="http://www.w3.org/1998/Math/MathML">          
            <apply>
              <times/>
              <ci> TG_palm_remnant_removal_k </ci>
              <ci> TG_palm_chylo_rem_pl </ci>
            </apply>
          </math>
                </kineticLaw>
      </reaction>
      <reaction fast="false" id="LPL_chylo_TG_palm_spillover" name="LPL chylo TG-palm spillover" reversible="false">
        <listOfReactants>
          <speciesReference constant="true" species="TG_palm_chylo_pl" stoichiometry="1"/>
        </listOfReactants>
        <listOfProducts>
          <speciesReference constant="true" species="NEFA_palm_pl" stoichiometry="1"/>
        </listOfProducts>
        <kineticLaw>
          <math xmlns="http://www.w3.org/1998/Math/MathML">          
            <apply>
              <times/>
              <ci> LPL_spillover_VmaxOKs </ci>
              <ci> TG_palm_chylo_pl </ci>
            </apply>
          </math>
                </kineticLaw>
      </reaction>
      <reaction fast="false" id="palmitate_oxidation_and_PL_synth_enterocyte" name="palmitate oxidation and PL synth enterocyte" reversible="false">
        <listOfReactants>
          <speciesReference constant="true" species="palmitate_cyto_E" stoichiometry="1"/>
        </listOfReactants>
        <listOfModifiers>
          <modifierSpeciesReference species="leptin_pl"/>
        </listOfModifiers>
        <kineticLaw>
          <math xmlns="http://www.w3.org/1998/Math/MathML">          
            <apply>
              <times/>
              <apply>
                <times/>
                <ci> palmitate_oxidation_E_k </ci>
                <ci> palmitate_cyto_E </ci>
              </apply>
              <apply>
                <plus/>
                <cn> 1 </cn>
                <apply>
                  <times/>
                  <ci> palmitate_oxidation_E_B </ci>
                  <apply>
                    <power/>
                    <apply>
                      <divide/>
                      <ci> leptin_pl </ci>
                      <ci> palmitate_oxidation_E_leptin_Ka </ci>
                    </apply>
                    <ci> palmitate_oxidation_E_leptin_nH </ci>
                  </apply>
                </apply>
              </apply>
            </apply>
          </math>
                </kineticLaw>
      </reaction>
      <reaction fast="false" id="LD_hydrolysis_enterocyte" name="LD hydrolysis enterocyte" reversible="false">
        <listOfReactants>
          <speciesReference constant="true" species="TG_palm_cytoLD_E" stoichiometry="1"/>
        </listOfReactants>
        <listOfProducts>
          <speciesReference constant="true" species="palmitate_cyto_E" stoichiometry="1"/>
        </listOfProducts>
        <listOfModifiers>
          <modifierSpeciesReference species="insulin_pl"/>
        </listOfModifiers>
        <kineticLaw>
          <math xmlns="http://www.w3.org/1998/Math/MathML">          
            <apply>
              <divide/>
              <apply>
                <times/>
                <ci> LD_cyto_E_hydrolysis_Vmoks </ci>
                <ci> TG_palm_cytoLD_E </ci>
              </apply>
              <apply>
                <plus/>
                <cn> 1 </cn>
                <apply>
                  <divide/>
                  <ci> insulin_pl </ci>
                  <ci> LD_cyto_E_hydrolysis_insulin_Ki </ci>
                </apply>
              </apply>
            </apply>
          </math>
                </kineticLaw>
      </reaction>
      <reaction fast="false" id="GI6to7" name="GI6to7" reversible="false">
        <listOfReactants>
          <speciesReference constant="true" species="DT6_in_duodenal_lumen" stoichiometry="1"/>
        </listOfReactants>
        <listOfProducts>
          <speciesReference constant="true" species="DT7_in_duodenal_lumen" stoichiometry="1"/>
        </listOfProducts>
        <kineticLaw>
          <math xmlns="http://www.w3.org/1998/Math/MathML">          
            <apply>
              <times/>
              <ci> kDelay </ci>
              <ci> DT6_in_duodenal_lumen </ci>
            </apply>
          </math>
                </kineticLaw>
      </reaction>
      <reaction fast="false" id="DT10_uptake" name="DT10 uptake" reversible="false">
        <listOfReactants>
          <speciesReference constant="true" species="DT10_in_duodenal_lumen" stoichiometry="1"/>
        </listOfReactants>
        <listOfProducts>
          <speciesReference constant="true" species="palmitate_cyto_E" stoichiometry="1"/>
        </listOfProducts>
        <kineticLaw>
          <math xmlns="http://www.w3.org/1998/Math/MathML">          
            <apply>
              <times/>
              <ci> TGpalm_intestine_to_palm_cyto_E_k </ci>
              <ci> DT10_in_duodenal_lumen </ci>
            </apply>
          </math>
                </kineticLaw>
      </reaction>
      <reaction fast="false" id="palmitate_to_OxPL_cyto_E" name="palmitate_to_OxPL_cyto_E" reversible="false">
        <listOfReactants>
          <speciesReference constant="true" species="palmitate_cyto_E" stoichiometry="1"/>
        </listOfReactants>
        <kineticLaw>
          <math xmlns="http://www.w3.org/1998/Math/MathML">          
            <apply>
              <divide/>
              <apply>
                <times/>
                <apply>
                  <times/>
                  <ci> Storch_switch </ci>
                  <ci> DGAT_ERm_E_k </ci>
                </apply>
                <ci> palmitate_cyto_E </ci>
              </apply>
              <cn> 2.7 </cn>
            </apply>
          </math>
                </kineticLaw>
      </reaction>
      <reaction fast="false" id="Sensory_hydrolysis_pathway" name="Sensory hydrolysis pathway" reversible="false">
        <listOfReactants>
          <speciesReference constant="true" species="TG_palm_cytoLD_E" stoichiometry="1"/>
        </listOfReactants>
        <listOfProducts>
          <speciesReference constant="true" species="palmitate_cyto_E" stoichiometry="1"/>
        </listOfProducts>
        <listOfModifiers>
          <modifierSpeciesReference species="TG_palm_stomach"/>
        </listOfModifiers>
        <kineticLaw>
          <math xmlns="http://www.w3.org/1998/Math/MathML">          
            <apply>
              <times/>
              <apply>
                <times/>
                <ci> k28514 </ci>
                <ci> TG_palm_cytoLD_E </ci>
              </apply>
              <apply>
                <plus/>
                <cn> 1 </cn>
                <apply>
                  <times/>
                  <ci> B28514 </ci>
                  <apply>
                    <power/>
                    <apply>
                      <divide/>
                      <ci> TG_palm_stomach </ci>
                      <ci> Ka28514 </ci>
                    </apply>
                    <ci> nH28514 </ci>
                  </apply>
                </apply>
              </apply>
            </apply>
          </math>
                </kineticLaw>
      </reaction>
      <reaction fast="false" id="GI1to2" name="GI1to2" reversible="false">
        <listOfReactants>
          <speciesReference constant="true" species="DT1_in_duodenal_lumen" stoichiometry="1"/>
        </listOfReactants>
        <listOfProducts>
          <speciesReference constant="true" species="DT2_in_duodenal_lumen" stoichiometry="1"/>
        </listOfProducts>
        <kineticLaw>
          <math xmlns="http://www.w3.org/1998/Math/MathML">          
            <apply>
              <times/>
              <ci> kDelay </ci>
              <ci> DT1_in_duodenal_lumen </ci>
            </apply>
          </math>
                </kineticLaw>
      </reaction>
      <reaction fast="false" id="GI2to3" name="GI2to3" reversible="false">
        <listOfReactants>
          <speciesReference constant="true" species="DT2_in_duodenal_lumen" stoichiometry="1"/>
        </listOfReactants>
        <listOfProducts>
          <speciesReference constant="true" species="DT3_in_duodenal_lumen" stoichiometry="1"/>
        </listOfProducts>
        <kineticLaw>
          <math xmlns="http://www.w3.org/1998/Math/MathML">          
            <apply>
              <times/>
              <ci> kDelay </ci>
              <ci> DT2_in_duodenal_lumen </ci>
            </apply>
          </math>
                </kineticLaw>
      </reaction>
      <reaction fast="false" id="LPL_chylo_TG_palm_to_chylo_remnant" name="LPL_chylo_TG_palm_to_chylo_remnant" reversible="false">
        <listOfReactants>
          <speciesReference constant="true" species="TG_palm_chylo_pl" stoichiometry="1"/>
        </listOfReactants>
        <listOfProducts>
          <speciesReference constant="true" species="TG_palm_chylo_rem_pl" stoichiometry="1"/>
        </listOfProducts>
        <kineticLaw>
          <math xmlns="http://www.w3.org/1998/Math/MathML">          
            <apply>
              <times/>
              <ci> LPL_chylo_TGpalm_to_remnant_VmaxOKs </ci>
              <ci> TG_palm_chylo_pl </ci>
            </apply>
          </math>
                </kineticLaw>
      </reaction>
      <reaction fast="false" id="TGpalm_stomach_to_DT1" name="TGpalm_stomach_to_DT1" reversible="false">
        <listOfReactants>
          <speciesReference constant="true" species="TG_palm_stomach" stoichiometry="1"/>
        </listOfReactants>
        <listOfProducts>
          <speciesReference constant="true" species="DT1_in_duodenal_lumen" stoichiometry="1"/>
        </listOfProducts>
        <kineticLaw>
          <math xmlns="http://www.w3.org/1998/Math/MathML">          
            <apply>
              <times/>
              <ci> gastric_emptying_k </ci>
              <ci> TG_palm_stomach </ci>
            </apply>
          </math>
                </kineticLaw>
      </reaction>
      <reaction fast="false" id="DT5_uptake" name="DT5 uptake" reversible="false">
        <listOfReactants>
          <speciesReference constant="true" species="DT5_in_duodenal_lumen" stoichiometry="1"/>
        </listOfReactants>
        <listOfProducts>
          <speciesReference constant="true" species="palmitate_cyto_E" stoichiometry="1"/>
        </listOfProducts>
        <kineticLaw>
          <math xmlns="http://www.w3.org/1998/Math/MathML">          
            <apply>
              <times/>
              <apply>
                <times/>
                <ci> Ku5 </ci>
                <ci> TGpalm_intestine_to_palm_cyto_E_k </ci>
              </apply>
              <ci> DT5_in_duodenal_lumen </ci>
            </apply>
          </math>
                </kineticLaw>
      </reaction>
      <reaction fast="false" id="DT10toFeces" name="DT10toFeces" reversible="false">
        <listOfReactants>
          <speciesReference constant="true" species="DT10_in_duodenal_lumen" stoichiometry="1"/>
        </listOfReactants>
        <listOfProducts>
          <speciesReference constant="true" species="unabsorbed" stoichiometry="1"/>
        </listOfProducts>
        <kineticLaw>
          <math xmlns="http://www.w3.org/1998/Math/MathML">          
            <apply>
              <times/>
              <ci> kDelay </ci>
              <ci> DT10_in_duodenal_lumen </ci>
            </apply>
          </math>
                </kineticLaw>
      </reaction>
      <reaction fast="false" id="chylo_pl_particle_uptake" name="chylo_pl_particle_uptake" reversible="false">
        <listOfReactants>
          <speciesReference constant="true" species="TG_palm_chylo_pl" stoichiometry="1"/>
        </listOfReactants>
        <listOfModifiers>
          <modifierSpeciesReference species="leptin_pl"/>
        </listOfModifiers>
        <kineticLaw>
          <math xmlns="http://www.w3.org/1998/Math/MathML">          
            <apply>
              <times/>
              <apply>
                <times/>
                <ci> chylo_particle_uptake_k </ci>
                <ci> TG_palm_chylo_pl </ci>
              </apply>
              <apply>
                <plus/>
                <cn> 1 </cn>
                <apply>
                  <times/>
                  <ci> chylo_particle_uptake_leptin_B </ci>
                  <apply>
                    <power/>
                    <apply>
                      <divide/>
                      <ci> leptin_pl </ci>
                      <ci> chylo_particle_uptake_leptin_Ka </ci>
                    </apply>
                    <ci> chylo_particle_uptake_leptin_nH </ci>
                  </apply>
                </apply>
              </apply>
            </apply>
          </math>
                </kineticLaw>
      </reaction>
      <reaction fast="false" id="NEFA_pl__TG_LD_cyto_A" name="NEFA_pl->TG_LD_cyto_A" reversible="false">
        <listOfReactants>
          <speciesReference constant="true" species="NEFA_palm_pl" stoichiometry="1"/>
        </listOfReactants>
        <listOfProducts>
          <speciesReference constant="true" species="TG_palm_A" stoichiometry="1"/>
        </listOfProducts>
        <listOfModifiers>
          <modifierSpeciesReference species="insulin_pl"/>
        </listOfModifiers>
        <kineticLaw>
          <math xmlns="http://www.w3.org/1998/Math/MathML">          
            <apply>
              <times/>
              <apply>
                <times/>
                <ci> CD36_NEFA_pl_to_TG_A_k </ci>
                <ci> NEFA_palm_pl </ci>
              </apply>
              <apply>
                <plus/>
                <cn> 1 </cn>
                <apply>
                  <power/>
                  <apply>
                    <divide/>
                    <ci> insulin_pl </ci>
                    <ci> CD36_NEFA_pl_to_TG_A_insulin_Ka </ci>
                  </apply>
                  <ci> CD36_NEFA_pl_to_TG_A_insulin_nH </ci>
                </apply>
              </apply>
            </apply>
          </math>
                </kineticLaw>
      </reaction>
      <reaction fast="false" id="GI7to8" name="GI7to8" reversible="false">
        <listOfReactants>
          <speciesReference constant="true" species="DT7_in_duodenal_lumen" stoichiometry="1"/>
        </listOfReactants>
        <listOfProducts>
          <speciesReference constant="true" species="DT8_in_duodenal_lumen" stoichiometry="1"/>
        </listOfProducts>
        <kineticLaw>
          <math xmlns="http://www.w3.org/1998/Math/MathML">          
            <apply>
              <times/>
              <ci> kDelay </ci>
              <ci> DT7_in_duodenal_lumen </ci>
            </apply>
          </math>
                </kineticLaw>
      </reaction>
      <reaction fast="false" id="Taste_stimulated_LD_TG_release" name="Taste_stimulated_LD_TG_release" reversible="false">
        <listOfReactants>
          <speciesReference constant="true" species="TG_palm_cytoLD_E" stoichiometry="1"/>
        </listOfReactants>
        <listOfProducts>
          <speciesReference constant="true" species="TG_palm_erm_E" stoichiometry="1"/>
        </listOfProducts>
        <listOfModifiers>
          <modifierSpeciesReference species="TG_palm_stomach"/>
        </listOfModifiers>
        <kineticLaw>
          <math xmlns="http://www.w3.org/1998/Math/MathML">          
            <apply>
              <times/>
              <apply>
                <times/>
                <ci> taste_stim_LD_fusion_k </ci>
                <ci> TG_palm_cytoLD_E </ci>
              </apply>
              <apply>
                <plus/>
                <cn> 1 </cn>
                <apply>
                  <times/>
                  <ci> taste_stim_LD_fusion_B </ci>
                  <apply>
                    <power/>
                    <apply>
                      <divide/>
                      <ci> TG_palm_stomach </ci>
                      <ci> taste_stim_LD_fusion_TG_Ka </ci>
                    </apply>
                    <ci> taste_stim_LD_fusion_TG_nH </ci>
                  </apply>
                </apply>
              </apply>
            </apply>
          </math>
                </kineticLaw>
      </reaction>
      <reaction fast="false" id="DT7_uptake" name="DT7 uptake" reversible="false">
        <listOfReactants>
          <speciesReference constant="true" species="DT7_in_duodenal_lumen" stoichiometry="1"/>
        </listOfReactants>
        <listOfProducts>
          <speciesReference constant="true" species="palmitate_cyto_E" stoichiometry="1"/>
        </listOfProducts>
        <kineticLaw>
          <math xmlns="http://www.w3.org/1998/Math/MathML">          
            <apply>
              <times/>
              <ci> TGpalm_intestine_to_palm_cyto_E_k </ci>
              <ci> DT7_in_duodenal_lumen </ci>
            </apply>
          </math>
                </kineticLaw>
      </reaction>
      <reaction fast="false" id="DT1_uptake" name="DT1 uptake" reversible="false">
        <listOfReactants>
          <speciesReference constant="true" species="DT1_in_duodenal_lumen" stoichiometry="1"/>
        </listOfReactants>
        <listOfProducts>
          <speciesReference constant="true" species="palmitate_cyto_E" stoichiometry="1"/>
        </listOfProducts>
        <kineticLaw>
          <math xmlns="http://www.w3.org/1998/Math/MathML">          
            <apply>
              <times/>
              <apply>
                <times/>
                <ci> Ku1 </ci>
                <ci> TGpalm_intestine_to_palm_cyto_E_k </ci>
              </apply>
              <ci> DT1_in_duodenal_lumen </ci>
            </apply>
          </math>
                </kineticLaw>
      </reaction>
      <reaction fast="false" id="LPL_VLDL_TGpalm_to_NEFA_pl" name="LPL VLDL_TGpalm_to_NEFA_pl" reversible="false">
        <listOfReactants>
          <speciesReference constant="true" species="TG_palm_VLDL_pl" stoichiometry="1"/>
        </listOfReactants>
        <listOfProducts>
          <speciesReference constant="true" species="NEFA_palm_pl" stoichiometry="1"/>
        </listOfProducts>
        <kineticLaw>
          <math xmlns="http://www.w3.org/1998/Math/MathML">          
            <apply>
              <times/>
              <ci> LPL_VLDL_TGpalm_to_NEFA_pl_k </ci>
              <ci> TG_palm_VLDL_pl </ci>
            </apply>
          </math>
                </kineticLaw>
      </reaction>
      <reaction fast="false" id="DT8_uptake" name="DT8 uptake" reversible="false">
        <listOfReactants>
          <speciesReference constant="true" species="DT8_in_duodenal_lumen" stoichiometry="1"/>
        </listOfReactants>
        <listOfProducts>
          <speciesReference constant="true" species="palmitate_cyto_E" stoichiometry="1"/>
        </listOfProducts>
        <kineticLaw>
          <math xmlns="http://www.w3.org/1998/Math/MathML">          
            <apply>
              <times/>
              <ci> TGpalm_intestine_to_palm_cyto_E_k </ci>
              <ci> DT8_in_duodenal_lumen </ci>
            </apply>
          </math>
                </kineticLaw>
      </reaction>
      <reaction fast="false" id="GI8to9" name="GI8to9" reversible="false">
        <listOfReactants>
          <speciesReference constant="true" species="DT8_in_duodenal_lumen" stoichiometry="1"/>
        </listOfReactants>
        <listOfProducts>
          <speciesReference constant="true" species="DT9_in_duodenal_lumen" stoichiometry="1"/>
        </listOfProducts>
        <kineticLaw>
          <math xmlns="http://www.w3.org/1998/Math/MathML">          
            <apply>
              <times/>
              <ci> kDelay </ci>
              <ci> DT8_in_duodenal_lumen </ci>
            </apply>
          </math>
                </kineticLaw>
      </reaction>
      <reaction fast="false" id="GI3to4" name="GI3to4" reversible="false">
        <listOfReactants>
          <speciesReference constant="true" species="DT3_in_duodenal_lumen" stoichiometry="1"/>
        </listOfReactants>
        <listOfProducts>
          <speciesReference constant="true" species="DT4_in_duodenal_lumen" stoichiometry="1"/>
        </listOfProducts>
        <kineticLaw>
          <math xmlns="http://www.w3.org/1998/Math/MathML">          
            <apply>
              <times/>
              <ci> kDelay </ci>
              <ci> DT3_in_duodenal_lumen </ci>
            </apply>
          </math>
                </kineticLaw>
      </reaction>
      <reaction fast="false" id="MTP_TG_ERm_E__TG_nChylo_ER_E" name="MTP TG_ERm_E->TG_nChylo_ER_E" reversible="false">
        <listOfReactants>
          <speciesReference constant="true" species="TG_palm_erm_E" stoichiometry="1"/>
        </listOfReactants>
        <listOfProducts>
          <speciesReference constant="true" species="TG_palm_chylo_sec_path_E" stoichiometry="1"/>
        </listOfProducts>
        <kineticLaw>
          <math xmlns="http://www.w3.org/1998/Math/MathML">          
            <apply>
              <times/>
              <ci> MTTP_TG_erm_to_chylo_assembly_kcat </ci>
              <ci> TG_palm_erm_E </ci>
            </apply>
          </math>
                </kineticLaw>
      </reaction>
      <reaction fast="false" id="ChyloSecretion_TG_nChylo_ER_E__TG_chylo_pl" name="ChyloSecretion TG_nChylo_ER_E->TG_chylo_pl" reversible="false">
        <listOfReactants>
          <speciesReference constant="true" species="TG_palm_chylo_sec_path_E" stoichiometry="1"/>
        </listOfReactants>
        <listOfProducts>
          <speciesReference constant="true" species="TG_palm_chylo_pl" stoichiometry="1"/>
        </listOfProducts>
        <kineticLaw>
          <math xmlns="http://www.w3.org/1998/Math/MathML">          
            <apply>
              <times/>
              <ci> chyloSecretion_TG_E_to_pl_k </ci>
              <ci> TG_palm_chylo_sec_path_E </ci>
            </apply>
          </math>
                </kineticLaw>
      </reaction>
      <reaction fast="false" id="DT2_uptake" name="DT2 uptake" reversible="false">
        <listOfReactants>
          <speciesReference constant="true" species="DT2_in_duodenal_lumen" stoichiometry="1"/>
        </listOfReactants>
        <listOfProducts>
          <speciesReference constant="true" species="palmitate_cyto_E" stoichiometry="1"/>
        </listOfProducts>
        <kineticLaw>
          <math xmlns="http://www.w3.org/1998/Math/MathML">          
            <apply>
              <times/>
              <apply>
                <times/>
                <ci> Ku2 </ci>
                <ci> TGpalm_intestine_to_palm_cyto_E_k </ci>
              </apply>
              <ci> DT2_in_duodenal_lumen </ci>
            </apply>
          </math>
                </kineticLaw>
      </reaction>
      <reaction fast="false" id="GI5to6" name="GI5to6" reversible="false">
        <listOfReactants>
          <speciesReference constant="true" species="DT5_in_duodenal_lumen" stoichiometry="1"/>
        </listOfReactants>
        <listOfProducts>
          <speciesReference constant="true" species="DT6_in_duodenal_lumen" stoichiometry="1"/>
        </listOfProducts>
        <kineticLaw>
          <math xmlns="http://www.w3.org/1998/Math/MathML">          
            <apply>
              <times/>
              <ci> kDelay </ci>
              <ci> DT5_in_duodenal_lumen </ci>
            </apply>
          </math>
                </kineticLaw>
      </reaction>
      <reaction fast="false" id="DT9_uptake" name="DT9 uptake" reversible="false">
        <listOfReactants>
          <speciesReference constant="true" species="DT9_in_duodenal_lumen" stoichiometry="1"/>
        </listOfReactants>
        <listOfProducts>
          <speciesReference constant="true" species="palmitate_cyto_E" stoichiometry="1"/>
        </listOfProducts>
        <kineticLaw>
          <math xmlns="http://www.w3.org/1998/Math/MathML">          
            <apply>
              <times/>
              <ci> TGpalm_intestine_to_palm_cyto_E_k </ci>
              <ci> DT9_in_duodenal_lumen </ci>
            </apply>
          </math>
                </kineticLaw>
      </reaction>
      <reaction fast="false" id="GI4to5" name="GI4to5" reversible="false">
        <listOfReactants>
          <speciesReference constant="true" species="DT4_in_duodenal_lumen" stoichiometry="1"/>
        </listOfReactants>
        <listOfProducts>
          <speciesReference constant="true" species="DT5_in_duodenal_lumen" stoichiometry="1"/>
        </listOfProducts>
        <kineticLaw>
          <math xmlns="http://www.w3.org/1998/Math/MathML">          
            <apply>
              <times/>
              <ci> kDelay </ci>
              <ci> DT4_in_duodenal_lumen </ci>
            </apply>
          </math>
                </kineticLaw>
      </reaction>
      <reaction fast="false" id="HSL_TG_LD_cyto_A__NEFA_pl" name="HSL TG_LD_cyto_A->NEFA_pl" reversible="false">
        <listOfReactants>
          <speciesReference constant="true" species="TG_palm_A" stoichiometry="1"/>
        </listOfReactants>
        <listOfProducts>
          <speciesReference constant="true" species="NEFA_palm_pl" stoichiometry="1"/>
        </listOfProducts>
        <listOfModifiers>
          <modifierSpeciesReference species="insulin_pl"/>
        </listOfModifiers>
        <kineticLaw>
          <math xmlns="http://www.w3.org/1998/Math/MathML">          
            <apply>
              <divide/>
              <apply>
                <times/>
                <ci> HSL_TG_LD_cyto_A_to_NEFA_k </ci>
                <ci> TG_palm_A </ci>
              </apply>
              <apply>
                <plus/>
                <cn> 1 </cn>
                <apply>
                  <power/>
                  <apply>
                    <divide/>
                    <ci> insulin_pl </ci>
                    <ci> HSL_TG_LD_cyto_A_to_NEFA_insulin_Ki </ci>
                  </apply>
                  <ci> HSL_TG_LD_cyto_A_to_NEFA_insulin_nH </ci>
                </apply>
              </apply>
            </apply>
          </math>
                </kineticLaw>
      </reaction>
      <reaction fast="false" id="LPL_chylo_TG_palm_direct_tissue_uptake" name="LPL_chylo_TG_palm_direct_tissue_uptake" reversible="false">
        <listOfReactants>
          <speciesReference constant="true" species="TG_palm_chylo_pl" stoichiometry="1"/>
        </listOfReactants>
        <kineticLaw>
          <math xmlns="http://www.w3.org/1998/Math/MathML">          
            <apply>
              <times/>
              <ci> TGpalm_chylo_pl_direct_uptake_k </ci>
              <ci> TG_palm_chylo_pl </ci>
            </apply>
          </math>
                </kineticLaw>
      </reaction>
      <reaction fast="false" id="TGpalm_rem_pl_to_NEFA_pl" name="TGpalm_rem_pl_to_NEFA_pl" reversible="false">
        <listOfReactants>
          <speciesReference constant="true" species="TG_palm_chylo_rem_pl" stoichiometry="1"/>
        </listOfReactants>
        <listOfProducts>
          <speciesReference constant="true" species="NEFA_palm_pl" stoichiometry="1"/>
        </listOfProducts>
        <kineticLaw>
          <math xmlns="http://www.w3.org/1998/Math/MathML">          
            <apply>
              <times/>
              <ci> TGpalm_rem_pl_to_NEFA_pl_k </ci>
              <ci> TG_palm_chylo_rem_pl </ci>
            </apply>
          </math>
                </kineticLaw>
      </reaction>
      <reaction fast="false" id="DT4_uptake" name="DT4 uptake" reversible="false">
        <listOfReactants>
          <speciesReference constant="true" species="DT4_in_duodenal_lumen" stoichiometry="1"/>
        </listOfReactants>
        <listOfProducts>
          <speciesReference constant="true" species="palmitate_cyto_E" stoichiometry="1"/>
        </listOfProducts>
        <kineticLaw>
          <math xmlns="http://www.w3.org/1998/Math/MathML">          
            <apply>
              <times/>
              <apply>
                <times/>
                <ci> Ku4 </ci>
                <ci> TGpalm_intestine_to_palm_cyto_E_k </ci>
              </apply>
              <ci> DT4_in_duodenal_lumen </ci>
            </apply>
          </math>
                </kineticLaw>
      </reaction>
      <reaction fast="false" id="DT6_uptake" name="DT6 uptake" reversible="false">
        <listOfReactants>
          <speciesReference constant="true" species="DT6_in_duodenal_lumen" stoichiometry="1"/>
        </listOfReactants>
        <listOfProducts>
          <speciesReference constant="true" species="palmitate_cyto_E" stoichiometry="1"/>
        </listOfProducts>
        <kineticLaw>
          <math xmlns="http://www.w3.org/1998/Math/MathML">          
            <apply>
              <times/>
              <ci> TGpalm_intestine_to_palm_cyto_E_k </ci>
              <ci> DT6_in_duodenal_lumen </ci>
            </apply>
          </math>
                </kineticLaw>
      </reaction>
      <reaction fast="false" id="NEFA_oxidation_SkMu" name="NEFA oxidation SkMu" reversible="false">
        <listOfReactants>
          <speciesReference constant="true" species="NEFA_palm_pl" stoichiometry="1"/>
        </listOfReactants>
        <kineticLaw>
          <math xmlns="http://www.w3.org/1998/Math/MathML">          
            <apply>
              <times/>
              <ci> NEFA_pl_oxidation_k </ci>
              <ci> NEFA_palm_pl </ci>
            </apply>
          </math>
                </kineticLaw>
      </reaction>
      <reaction fast="false" id="DGAT_palm_cyto_E__TG_ERm_E" name="DGAT palm_cyto_E->TG_ERm_E" reversible="false">
        <listOfReactants>
          <speciesReference constant="true" species="palmitate_cyto_E" stoichiometry="1"/>
        </listOfReactants>
        <listOfProducts>
          <speciesReference constant="true" species="TG_palm_erm_E" stoichiometry="1"/>
        </listOfProducts>
        <kineticLaw>
          <math xmlns="http://www.w3.org/1998/Math/MathML">          
            <apply>
              <times/>
              <ci> DGAT_ERm_E_k </ci>
              <ci> palmitate_cyto_E </ci>
            </apply>
          </math>
                </kineticLaw>
      </reaction>
    </listOfReactions>
  </model>
</sbml>
